# Supplementary material for: Strong Increase in Moxifloxacin Resistance Rate among Multidrug-Resistant Mycobacterium tuberculosis Isolates in China, 2007 to 2013
Source: Microbiol Spectr. 2021 Dec 1;9(3):e00409-21. doi: 10.1128/Spectrum.00409-21 (PMC8635133; doi:10.1128/Spectrum.00409-21)
Supplement: SUPPLEMENTAL FILE 1 — Supplemental material. Download SPECTRUM00409-21_Supp_1_seq6.xlsx, XLS file, 0.01 MB [file spectrum00409-21_supp_1_seq6.xlsx]

## Sheet: 2007 database
ID	Region	Ofloxacin categorical results	Moxifloxacin categorical results (0.5μg/mL)	Moxifloxacin categorical results (2.0μg/mL)	Fragement sequencing_gyrA	Fragement sequencing_gyrB	Sex	Age_group	Occupation	Number of previous anti-tuberculosis treatment	Previous fluoroquinolone usage for anti-tuberculosis treatment
1	East	Resistant	Resistant	Susceptible	Asp94His	Wild type	Male	2	Farmer	1 time	No
2	East	Susceptible	Susceptible	Susceptible	Wild type	Wild type	Male	1	Others	0	No
3	East	Susceptible	Susceptible	Susceptible	Wild type	Wild type	Male	2	Farmer	1 time	No
4	East	Susceptible	Susceptible	Susceptible	Wild type	Wild type	Female	1	Others	0	No
5	East	Susceptible	Susceptible	Susceptible	Not available	Not available	Male	2	Others	0	No
6	East	Susceptible	Susceptible	Susceptible	Not available	Not available	Male	1	Farmer	more than 1 time	No
7	East	Susceptible	Susceptible	Susceptible	Wild type	Wild type	Female	1	Others	0	No
8	East	Susceptible	Susceptible	Susceptible	Not available	Not available	Female	2	Farmer	more than 1 time	No
9	East	Susceptible	Susceptible	Susceptible	Wild type	Wild type	Male	1	Farmer	1 time	No
10	East	Susceptible	Susceptible	Susceptible	Wild type	Wild type	Male	3	Farmer	1 time	No
11	East	Susceptible	Susceptible	Susceptible	Wild type	Wild type	Male	1	Farmer	1 time	No
12	East	Susceptible	Susceptible	Susceptible	Wild type	Wild type	Female	1	Others	0	No
13	East	Susceptible	Susceptible	Susceptible	Wild type	Wild type	Male	2	Farmer	0	No
14	East	Susceptible	Susceptible	Susceptible	Wild type	Wild type	Female	1	Farmer	more than 1 time	No
15	East	Susceptible	Susceptible	Susceptible	Not available	Not available	Male	2	Farmer	0	No
16	East	Susceptible	Susceptible	Susceptible	Not available	Not available	Male	3	Farmer	0	No
17	East	Susceptible	Susceptible	Susceptible	Wild type	Wild type	Male	3	Farmer	0	No
18	East	Susceptible	Susceptible	Susceptible	Not available	Not available	Male	3	Farmer	1 time	No
19	East	Susceptible	Susceptible	Susceptible	Wild type	Wild type	Male	3	Others	1 time	No
20	East	Susceptible	Susceptible	Susceptible	Not available	Not available	Female	3	Farmer	0	No
21	East	Susceptible	Susceptible	Susceptible	Not available	Not available	Female	1	Farmer	0	No
22	East	Resistant	Susceptible	Susceptible	Wild type	Wild type	Male	3	Farmer	0	No
23	East	Susceptible	Susceptible	Susceptible	Wild type	Wild type	Male	3	Others	0	No
24	East	Susceptible	Susceptible	Susceptible	Wild type	Wild type	Male	3	Farmer	0	No
25	East	Resistant	Resistant	Susceptible	Ala90Val	Wild type	Male	2	Farmer	1 time	No
26	East	Susceptible	Susceptible	Susceptible	Wild type	Wild type	Female	2	Farmer	0	No
27	East	Susceptible	Susceptible	Susceptible	Wild type	Wild type	Male	3	Farmer	0	No
28	East	Susceptible	Resistant	Susceptible	Wild type	Wild type	Male	3	Farmer	1 time	No
29	West	Resistant	Susceptible	Susceptible	Wild type	Wild type	Female	2	Farmer	0	No
30	West	Resistant	Susceptible	Susceptible	Asp94Ala	Wild type	Male	2	Others	0	No
31	West	Resistant	Resistant	Susceptible	Asp94Gly	Wild type	Female	1	Others	0	No
32	West	Resistant	Susceptible	Susceptible	Not available	Not available	Female	1	Others	0	No
33	West	Resistant	Susceptible	Susceptible	Wild type	Wild type	Male	1	Farmer	1 time	No
34	West	Resistant	Resistant	Susceptible	Ser91Pro	Wild type	Female	1	Farmer	0	No
35	West	Resistant	Resistant	Susceptible	Asp94Gly	Wild type	Female	1	Others	1 time	No
36	West	Susceptible	Susceptible	Susceptible	Wild type	Wild type	Female	3	Farmer	0	No
37	West	Resistant	Susceptible	Susceptible	Ala90Val	Wild type	Female	1	Others	1 time	No
38	West	Resistant	Resistant	Susceptible	Ser91Pro	Wild type	Female	2	Farmer	0	No
39	West	Resistant	Susceptible	Susceptible	Ala90Val	Wild type	Female	1	Farmer	0	No
40	West	Resistant	Resistant	Resistant	Not available	Not available	Male	3	Farmer	0	No
41	West	Susceptible	Susceptible	Susceptible	Wild type	Wild type	Female	2	Farmer	0	No
42	West	Susceptible	Resistant	Susceptible	Wild type	Wild type	Male	2	Farmer	1 time	No
43	West	Resistant	Susceptible	Susceptible	Ala90Val	Wild type	Female	2	Others	1 time	No
44	West	Susceptible	Susceptible	Susceptible	Wild type	Wild type	Male	1	Farmer	1 time	No
45	West	Resistant	Resistant	Susceptible	Asp94Gly	Wild type	Male	1	Farmer	more than 1 time	Yes
46	West	Susceptible	Susceptible	Susceptible	Not available	Not available	Male	2	Farmer	1 time	No
47	West	Resistant	Susceptible	Susceptible	Wild type	Wild type	Male	1	Others	more than 1 time	No
48	West	Susceptible	Susceptible	Susceptible	Wild type	Wild type	Male	2	Others	0	No
49	West	Susceptible	Susceptible	Susceptible	Wild type	Wild type	Female	2	Farmer	1 time	No
50	West	Susceptible	Susceptible	Susceptible	Wild type	Wild type	Female	1	Farmer	0	No
51	West	Resistant	Susceptible	Susceptible	Ala90Val	Wild type	Male	1	Others	more than 1 time	Yes
52	West	Resistant	Susceptible	Susceptible	Not available	Not available	Female	2	Others	Unknown	Yes
53	West	Susceptible	Susceptible	Susceptible	Not available	Not available	Male	2	Others	more than 1 time	No
54	West	Susceptible	Susceptible	Susceptible	Not available	Not available	Male	2	Others	0	No
55	West	Susceptible	Susceptible	Susceptible	Wild type	Wild type	Male	1	Others	0	No
56	West	Susceptible	Resistant	Resistant	Not available	Not available	Male	2	Others	0	No
57	West	Susceptible	Susceptible	Susceptible	Wild type	Wild type	Male	1	Others	1 time	No
58	West	Susceptible	Susceptible	Susceptible	Not available	Not available	Male	1	Farmer	more than 1 time	Yes
59	West	Susceptible	Susceptible	Susceptible	Not available	Not available	Female	1	Others	1 time	No
60	West	Susceptible	Susceptible	Susceptible	Not available	Not available	Male	2	Others	1 time	No
61	West	Susceptible	Resistant	Susceptible	Not available	Not available	Female	2	Farmer	0	No
62	West	Susceptible	Susceptible	Susceptible	Wild type	Wild type	Male	2	Others	0	No
63	West	Susceptible	Susceptible	Susceptible	Not available	Not available	Male	1	Others	1 time	No
64	West	Susceptible	Susceptible	Susceptible	Wild type	Wild type	Male	2	Others	0	No
65	West	Susceptible	Susceptible	Susceptible	Not available	Not available	Male	1	Others	0	No
66	West	Resistant	Resistant	Susceptible	Ser91Pro	Wild type	Male	1	Others	0	No
67	West	Susceptible	Susceptible	Susceptible	Wild type	Wild type	Male	2	Others	more than 1 time	No
68	West	Resistant	Susceptible	Susceptible	Not available	Not available	Male	1	Others	0	No
69	West	Resistant	Susceptible	Susceptible	Ala90Val	Wild type	Female	2	Others	1 time	No
70	East	Susceptible	Susceptible	Susceptible	Not available	Not available	Female	2	Others	1 time	No
71	East	Susceptible	Susceptible	Susceptible	Not available	Not available	Male	2	Others	0	No
72	East	Resistant	Resistant	Susceptible	Ala90Val	Wild type	Male	3	Farmer	more than 1 time	No
73	East	Susceptible	Susceptible	Susceptible	Not available	Not available	Male	3	Farmer	1 time	No
74	East	Susceptible	Susceptible	Susceptible	Wild type	Wild type	Male	3	Others	more than 1 time	No
75	East	Susceptible	Susceptible	Susceptible	Wild type	Wild type	Male	1	Others	0	No
76	East	Resistant	Resistant	Susceptible	Asp94Ala	Wild type	Male	1	Others	more than 1 time	No
77	East	Susceptible	Susceptible	Susceptible	Not available	Not available	Male	2	Farmer	1 time	No
78	West	Susceptible	Susceptible	Susceptible	Not available	Not available	Female	2	Farmer	more than 1 time	No
79	West	Susceptible	Susceptible	Susceptible	Not available	Not available	Female	1	Others	0	No
80	West	Susceptible	Susceptible	Susceptible	Wild type	Wild type	Male	1	Farmer	more than 1 time	No
81	West	Susceptible	Susceptible	Susceptible	Wild type	Wild type	Male	3	Farmer	0	No
82	West	Susceptible	Susceptible	Susceptible	Not available	Not available	Female	2	Farmer	more than 1 time	No
83	West	Susceptible	Susceptible	Susceptible	Wild type	Wild type	Male	1	Others	1 time	No
84	West	Susceptible	Susceptible	Susceptible	Wild type	Wild type	Male	2	Others	1 time	No
85	West	Susceptible	Susceptible	Susceptible	Wild type	Wild type	Male	2	Others	more than 1 time	No
86	West	Susceptible	Susceptible	Susceptible	Not available	Not available	Male	2	Others	more than 1 time	Yes
87	West	Susceptible	Susceptible	Susceptible	Wild type	Wild type	Male	2	Others	more than 1 time	No
88	West	Susceptible	Susceptible	Susceptible	Wild type	Wild type	Male	2	Farmer	0	No
89	West	Susceptible	Susceptible	Susceptible	Not available	Not available	Male	2	Farmer	0	No
90	West	Susceptible	Susceptible	Susceptible	Not available	Not available	Male	2	Others	0	No
91	West	Susceptible	Susceptible	Susceptible	Not available	Not available	Male	1	Farmer	1 time	No
92	West	Susceptible	Susceptible	Susceptible	Wild type	Wild type	Male	2	Farmer	0	No
93	West	Susceptible	Susceptible	Susceptible	Wild type	Wild type	Female	1	Others	more than 1 time	No
94	West	Resistant	Susceptible	Susceptible	Wild type	Wild type	Female	1	Farmer	0	No
95	West	Resistant	Susceptible	Susceptible	Wild type	Wild type	Male	2	Farmer	more than 1 time	No
96	West	Susceptible	Susceptible	Susceptible	Wild type	Wild type	Male	2	Farmer	more than 1 time	Yes
97	West	Resistant	Susceptible	Susceptible	Wild type	Wild type	Male	3	Farmer	more than 1 time	Yes
98	West	Susceptible	Susceptible	Susceptible	Wild type	Wild type	Female	2	Others	more than 1 time	No
99	East	Susceptible	Susceptible	Susceptible	Not available	Not available	Male	2	Farmer	1 time	No
100	East	Susceptible	Susceptible	Susceptible	Not available	Not available	Female	1	Others	more than 1 time	No
101	East	Susceptible	Susceptible	Susceptible	Wild type	Wild type	Male	3	Farmer	more than 1 time	No
102	East	Susceptible	Susceptible	Susceptible	Wild type	Wild type	Male	3	Farmer	more than 1 time	No
103	East	Susceptible	Susceptible	Susceptible	Wild type	Wild type	Male	1	Others	1 time	Yes
104	East	Susceptible	Susceptible	Susceptible	Not available	Not available	Male	1	Others	more than 1 time	No
105	East	Susceptible	Susceptible	Susceptible	Wild type	Wild type	Male	3	Farmer	0	No
106	East	Susceptible	Susceptible	Susceptible	Wild type	Wild type	Male	2	Farmer	0	No
107	East	Susceptible	Susceptible	Susceptible	Not available	Not available	Male	3	Farmer	1 time	No
108	East	Susceptible	Susceptible	Susceptible	Not available	Not available	Female	1	Farmer	0	No
109	East	Susceptible	Susceptible	Susceptible	Wild type	Wild type	Male	1	Others	1 time	No
110	East	Susceptible	Susceptible	Susceptible	Wild type	Wild type	Male	3	Farmer	more than 1 time	No
111	East	Susceptible	Susceptible	Susceptible	Not available	Not available	Female	1	Farmer	0	No
112	East	Susceptible	Susceptible	Susceptible	Wild type	Wild type	Female	1	Farmer	1 time	No
113	East	Susceptible	Susceptible	Susceptible	Wild type	Wild type	Male	3	Farmer	1 time	No
114	East	Susceptible	Susceptible	Susceptible	Not available	Not available	Male	1	Others	1 time	No
115	East	Susceptible	Susceptible	Susceptible	Not available	Not available	Male	1	Others	more than 1 time	No
116	East	Susceptible	Susceptible	Susceptible	Wild type	Wild type	Female	1	Others	1 time	No
117	East	Susceptible	Susceptible	Susceptible	Wild type	Wild type	Male	2	Others	1 time	No
118	East	Susceptible	Susceptible	Susceptible	Wild type	Wild type	Female	1	Others	1 time	No
119	East	Susceptible	Susceptible	Susceptible	Wild type	Wild type	Male	1	Others	more than 1 time	No
120	East	Susceptible	Susceptible	Susceptible	Not available	Not available	Female	1	Others	0	No
121	East	Susceptible	Susceptible	Susceptible	Wild type	Wild type	Male	1	Farmer	more than 1 time	No
122	East	Resistant	Susceptible	Susceptible	Not available	Not available	Female	2	Others	more than 1 time	No
123	West	Susceptible	Susceptible	Susceptible	Wild type	Wild type	Male	2	Farmer	1 time	No
124	West	Susceptible	Susceptible	Susceptible	Wild type	Wild type	Male	1	Others	0	No
125	West	Susceptible	Susceptible	Susceptible	Wild type	Wild type	Male	3	Farmer	0	No
126	West	Susceptible	Susceptible	Susceptible	Wild type	Wild type	Male	3	Farmer	0	No
127	West	Susceptible	Susceptible	Susceptible	Wild type	Wild type	Male	2	Farmer	1 time	No
128	West	Resistant	Resistant	Resistant	Ser91Pro	Wild type	Female	2	Farmer	1 time	No
129	West	Susceptible	Susceptible	Susceptible	Wild type	Wild type	Male	3	Farmer	more than 1 time	No
130	West	Susceptible	Susceptible	Susceptible	Not available	Not available	Male	2	Farmer	1 time	No
131	West	Susceptible	Susceptible	Susceptible	Wild type	Wild type	Male	2	Farmer	more than 1 time	No
132	West	Susceptible	Susceptible	Susceptible	Wild type	Wild type	Male	1	Others	0	No
133	West	Susceptible	Susceptible	Susceptible	Wild type	Wild type	Male	2	Others	more than 1 time	No
134	West	Resistant	Resistant	Susceptible	Asp94Ala	Wild type	Male	2	Others	1 time	Yes
135	West	Susceptible	Susceptible	Susceptible	Not available	Not available	Male	2	Others	0	No
136	West	Susceptible	Susceptible	Susceptible	Wild type	Wild type	Male	3	Farmer	1 time	No
137	West	Resistant	Susceptible	Susceptible	Asp94Ala	Wild type	Male	1	Others	0	No
138	West	Susceptible	Susceptible	Susceptible	Wild type	Wild type	Female	1	Others	0	No
139	West	Susceptible	Susceptible	Susceptible	Not available	Not available	Female	2	Others	0	No
140	West	Resistant	Resistant	Susceptible	Asp94Tyr	Wild type	Male	2	Farmer	more than 1 time	No
141	West	Susceptible	Susceptible	Susceptible	Wild type	Wild type	Male	2	Farmer	more than 1 time	No
142	West	Susceptible	Susceptible	Susceptible	Wild type	Wild type	Female	1	Farmer	more than 1 time	No
143	West	Susceptible	Susceptible	Susceptible	Wild type	Wild type	Female	1	Farmer	0	No
144	West	Susceptible	Susceptible	Susceptible	Wild type	Wild type	Male	3	Farmer	1 time	No
145	West	Susceptible	Susceptible	Susceptible	Wild type	Wild type	Female	2	Farmer	1 time	No
146	East	Susceptible	Susceptible	Susceptible	Not available	Not available	Male	1	Others	0	No
147	East	Susceptible	Susceptible	Susceptible	Wild type	Wild type	Male	1	Others	1 time	No
148	East	Susceptible	Susceptible	Susceptible	Wild type	Wild type	Female	1	Others	0	No
149	East	Resistant	Resistant	Susceptible	Asp94Gly	Wild type	Male	3	Farmer	0	No
150	East	Resistant	Susceptible	Susceptible	Ala90Val	Wild type	Male	2	Others	1 time	Yes
151	East	Susceptible	Susceptible	Susceptible	Wild type	Wild type	Male	2	Farmer	more than 1 time	No
152	East	Resistant	Resistant	Susceptible	Asp94Gly	Wild type	Male	2	Farmer	more than 1 time	Yes
153	East	Susceptible	Susceptible	Susceptible	Wild type	Wild type	Female	1	Others	more than 1 time	No
154	East	Susceptible	Susceptible	Susceptible	Wild type	Wild type	Male	1	Farmer	0	No
155	East	Resistant	Resistant	Susceptible	Wild type	Wild type	Male	2	Others	more than 1 time	Yes
156	East	Resistant	Resistant	Susceptible	Asp94Cys	Wild type	Female	2	Farmer	more than 1 time	No
157	West	Susceptible	Susceptible	Susceptible	Wild type	Wild type	Male	3	Farmer	more than 1 time	No
158	West	Susceptible	Susceptible	Susceptible	Not available	Not available	Male	3	Others	0	No
159	West	Susceptible	Susceptible	Susceptible	Asp94Gly	Wild type	Male	1	Farmer	0	No
160	West	Resistant	Susceptible	Susceptible	Ala90Val	Wild type	Male	2	Farmer	more than 1 time	No
161	West	Susceptible	Susceptible	Susceptible	Not available	Not available	Male	2	Farmer	0	No
162	West	Resistant	Susceptible	Susceptible	Wild type	Wild type	Female	2	Farmer	Unknown	No
163	West	Resistant	Resistant	Susceptible	Ser91Pro	Wild type	Female	2	Farmer	0	No
164	West	Resistant	Susceptible	Susceptible	Ala90Val	Wild type	Male	2	Farmer	0	No
165	West	Resistant	Susceptible	Susceptible	Not available	Not available	Male	1	Farmer	0	No
166	West	Resistant	Resistant	Susceptible	Asp94Tyr	Wild type	Female	3	Farmer	0	No
167	West	Susceptible	Susceptible	Susceptible	Wild type	Wild type	Female	3	Farmer	1 time	No
168	West	Susceptible	Susceptible	Susceptible	Wild type	Wild type	Male	2	Farmer	more than 1 time	No
169	West	Susceptible	Susceptible	Susceptible	Wild type	Wild type	Male	3	Farmer	1 time	No
170	West	Susceptible	Susceptible	Susceptible	Wild type	Wild type	Male	2	Farmer	1 time	No
171	West	Susceptible	Susceptible	Susceptible	Wild type	Wild type	Male	2	Farmer	more than 1 time	No
172	West	Susceptible	Susceptible	Susceptible	Wild type	Wild type	Female	2	Farmer	more than 1 time	No
173	West	Susceptible	Susceptible	Susceptible	Wild type	Wild type	Female	3	Farmer	0	No
174	West	Susceptible	Susceptible	Susceptible	Wild type	Wild type	Male	1	Farmer	0	No
175	West	Resistant	Susceptible	Susceptible	Not available	Not available	Female	1	Others	1 time	No
176	West	Susceptible	Susceptible	Susceptible	Wild type	Wild type	Female	1	Others	0	No
177	West	Susceptible	Susceptible	Susceptible	Not available	Not available	Male	3	Farmer	0	No
178	West	Resistant	Susceptible	Susceptible	Wild type	Wild type	Male	3	Farmer	more than 1 time	No
179	East	Susceptible	Susceptible	Susceptible	Wild type	Wild type	Male	1	Others	1 time	No
180	East	Susceptible	Susceptible	Susceptible	Wild type	Wild type	Male	2	Others	1 time	Yes
181	East	Susceptible	Susceptible	Susceptible	Wild type	Wild type	Female	2	Farmer	more than 1 time	No
182	East	Resistant	Susceptible	Susceptible	Wild type	Wild type	Male	2	Farmer	0	No
183	East	Resistant	Susceptible	Susceptible	Ala90Val	Wild type	Male	1	Farmer	1 time	No
184	East	Susceptible	Susceptible	Susceptible	Wild type	Wild type	Male	2	Farmer	0	No
185	East	Susceptible	Susceptible	Susceptible	Wild type	Wild type	Male	1	Farmer	1 time	No
186	East	Susceptible	Susceptible	Susceptible	Wild type	Wild type	Male	1	Farmer	more than 1 time	No
187	East	Resistant	Resistant	Resistant	Ala90Val	Wild type	Male	1	Farmer	more than 1 time	No
188	East	Susceptible	Susceptible	Susceptible	Not available	Not available	Female	2	Farmer	1 time	No
189	East	Susceptible	Susceptible	Susceptible	Wild type	Wild type	Male	3	Others	1 time	No
190	West	Susceptible	Susceptible	Susceptible	Wild type	Wild type	Male	1	Farmer	0	No
191	West	Susceptible	Susceptible	Susceptible	Wild type	Wild type	Male	2	Farmer	0	No
192	West	Susceptible	Susceptible	Susceptible	Wild type	Wild type	Male	2	Farmer	1 time	No
193	West	Susceptible	Susceptible	Susceptible	Not available	Not available	Female	1	Farmer	0	No
194	West	Susceptible	Susceptible	Susceptible	Not available	Not available	Male	3	Farmer	1 time	No
195	West	Susceptible	Susceptible	Susceptible	Wild type	Wild type	Male	1	Farmer	0	No
196	West	Resistant	Resistant	Susceptible	Asp94Gly	Wild type	Male	3	Farmer	more than 1 time	No
197	West	Susceptible	Susceptible	Susceptible	Wild type	Wild type	Female	2	Farmer	0	No
198	West	Susceptible	Susceptible	Susceptible	Wild type	Wild type	Male	1	Others	more than 1 time	No
199	West	Susceptible	Susceptible	Susceptible	Not available	Not available	Male	1	Others	0	No
200	West	Susceptible	Susceptible	Susceptible	Not available	Not available	Male	1	Others	more than 1 time	No
201	West	Resistant	Resistant	Resistant	Asp94His	Wild type	Female	1	Farmer	1 time	No
202	West	Susceptible	Susceptible	Susceptible	Not available	Not available	Female	1	Others	0	No
203	West	Susceptible	Susceptible	Susceptible	Wild type	Wild type	Male	1	Farmer	0	No
204	West	Resistant	Resistant	Susceptible	Asp94Gly	Wild type	Male	2	Farmer	more than 1 time	No
205	West	Susceptible	Susceptible	Susceptible	Wild type	Wild type	Female	3	Farmer	1 time	No
206	West	Susceptible	Susceptible	Susceptible	Wild type	Wild type	Male	3	Farmer	more than 1 time	No
207	West	Susceptible	Susceptible	Susceptible	Wild type	Wild type	Male	1	Farmer	0	No
208	West	Resistant	Susceptible	Susceptible	Not available	Not available	Male	3	Others	1 time	No
209	West	Susceptible	Susceptible	Susceptible	Wild type	Wild type	Female	1	Farmer	1 time	No
210	West	Susceptible	Susceptible	Susceptible	Wild type	Wild type	Male	3	Others	1 time	No
211	West	Susceptible	Susceptible	Susceptible	Not available	Not available	Male	3	Farmer	1 time	No
212	West	Susceptible	Susceptible	Susceptible	Wild type	Wild type	Female	2	Farmer	more than 1 time	No
213	West	Susceptible	Susceptible	Susceptible	Wild type	Wild type	Male	2	Others	more than 1 time	No
214	West	Susceptible	Susceptible	Susceptible	Wild type	Wild type	Male	2	Farmer	1 time	No
215	West	Susceptible	Susceptible	Susceptible	Wild type	Wild type	Male	1	Farmer	1 time	No
216	West	Susceptible	Susceptible	Susceptible	Wild type	Wild type	Female	3	Farmer	1 time	No
217	West	Susceptible	Susceptible	Susceptible	Wild type	Wild type	Male	1	Others	1 time	No
218	West	Susceptible	Susceptible	Susceptible	Wild type	Wild type	Female	1	Farmer	1 time	No
219	West	Susceptible	Susceptible	Susceptible	Wild type	Wild type	Male	1	Farmer	more than 1 time	No
220	West	Susceptible	Susceptible	Susceptible	Wild type	Wild type	Male	2	Farmer	more than 1 time	No
221	West	Susceptible	Susceptible	Susceptible	Wild type	Wild type	Female	2	Farmer	more than 1 time	No
222	West	Susceptible	Susceptible	Susceptible	Wild type	Wild type	Male	1	Farmer	0	No
223	West	Susceptible	Susceptible	Susceptible	Wild type	Wild type	Male	1	Others	more than 1 time	No
224	West	Susceptible	Susceptible	Susceptible	Wild type	Wild type	Female	1	Farmer	0	No
225	West	Susceptible	Susceptible	Susceptible	Wild type	Wild type	Male	3	Others	1 time	No
226	West	Susceptible	Susceptible	Susceptible	Wild type	Wild type	Male	1	Others	1 time	No
227	West	Resistant	Resistant	Resistant	Asp94Gly	Wild type	Male	1	Farmer	more than 1 time	Yes
228	West	Susceptible	Susceptible	Susceptible	Not available	Not available	Male	3	Farmer	Unknown	No
229	West	Resistant	Susceptible	Susceptible	Wild type	Wild type	Male	3	Others	more than 1 time	Yes
230	West	Susceptible	Susceptible	Susceptible	Wild type	Wild type	Male	1	Others	more than 1 time	No
231	West	Resistant	Susceptible	Susceptible	Wild type	Wild type	Female	1	Farmer	more than 1 time	No
232	West	Susceptible	Susceptible	Susceptible	Not available	Not available	Male	1	Others	1 time	No
233	West	Susceptible	Susceptible	Susceptible	Wild type	Wild type	Male	1	Farmer	more than 1 time	No
234	West	Susceptible	Susceptible	Susceptible	Asp94Ala	Wild type	Male	1	Others	more than 1 time	No
235	West	Susceptible	Susceptible	Susceptible	Wild type	Wild type	Male	1	Others	1 time	No
236	West	Susceptible	Susceptible	Susceptible	Not available	Not available	Male	1	Others	1 time	No
237	West	Susceptible	Susceptible	Susceptible	Wild type	Wild type	Male	1	Farmer	0	No
238	West	Susceptible	Susceptible	Susceptible	Wild type	Wild type	Male	2	Farmer	0	No
239	West	Susceptible	Susceptible	Susceptible	Wild type	Wild type	Female	1	Farmer	1 time	No
240	West	Resistant	Resistant	Susceptible	Ala90Val	Wild type	Male	2	Others	more than 1 time	No
241	West	Susceptible	Susceptible	Susceptible	Wild type	Wild type	Female	2	Farmer	more than 1 time	No
242	East	Susceptible	Susceptible	Susceptible	Wild type	Wild type	Male	2	Farmer	1 time	No
243	East	Susceptible	Susceptible	Susceptible	Wild type	Wild type	Female	2	Farmer	1 time	No
244	East	Susceptible	Susceptible	Susceptible	Wild type	G551R	Male	3	Farmer	0	No
245	East	Susceptible	Susceptible	Susceptible	Wild type	Wild type	Male	2	Others	0	No
246	East	Susceptible	Susceptible	Susceptible	Wild type	Wild type	Male	1	Others	0	No
247	East	Susceptible	Susceptible	Susceptible	Not available	Not available	Female	2	Farmer	1 time	No
248	East	Resistant	Susceptible	Susceptible	Not available	Not available	Female	1	Farmer	0	No
249	East	Susceptible	Susceptible	Susceptible	Wild type	Wild type	Female	1	Farmer	0	No
250	East	Susceptible	Susceptible	Susceptible	Not available	Not available	Male	1	Farmer	0	No
251	East	Susceptible	Susceptible	Susceptible	Wild type	Wild type	Male	3	Farmer	1 time	No
252	East	Susceptible	Susceptible	Susceptible	Wild type	Wild type	Male	1	Farmer	1 time	No
253	East	Susceptible	Susceptible	Susceptible	Wild type	Wild type	Male	1	Farmer	1 time	No
254	East	Susceptible	Susceptible	Susceptible	Wild type	Wild type	Male	3	Farmer	1 time	No
255	East	Susceptible	Resistant	Susceptible	Ala90Val	Wild type	Male	3	Farmer	0	No
256	East	Susceptible	Susceptible	Susceptible	Wild type	Wild type	Female	2	Farmer	1 time	No
257	East	Resistant	Resistant	Susceptible	Asp94Ala	Wild type	Male	1	Farmer	1 time	No
258	East	Susceptible	Susceptible	Susceptible	Wild type	Wild type	Male	1	Farmer	1 time	Yes
259	East	Susceptible	Susceptible	Susceptible	Not available	Not available	Male	1	Farmer	1 time	No
260	East	Resistant	Susceptible	Susceptible	Not available	Not available	Female	2	Farmer	more than 1 time	Yes
261	East	Susceptible	Susceptible	Susceptible	Not available	Not available	Male	1	Farmer	0	No
262	East	Susceptible	Susceptible	Susceptible	Not available	Not available	Female	1	Others	1 time	No
263	Central	Resistant	Susceptible	Susceptible	Not available	Not available	Female	1	Farmer	0	No
264	Central	Resistant	Susceptible	Susceptible	Not available	Not available	Female	1	Others	0	No
265	Central	Resistant	Resistant	Susceptible	Asp94Gly	Wild type	Female	3	Farmer	0	No
266	Central	Susceptible	Susceptible	Susceptible	Not available	Not available	Female	2	Farmer	0	No
267	Central	Susceptible	Susceptible	Susceptible	Not available	Not available	Female	1	Others	0	No
268	Central	Resistant	Susceptible	Susceptible	Asp94Ala	Wild type	Male	1	Farmer	1 time	No
269	Central	Resistant	Susceptible	Susceptible	Wild type	Wild type	Female	1	Others	1 time	No
270	Central	Susceptible	Susceptible	Susceptible	Wild type	Wild type	Female	1	Farmer	1 time	No
271	Central	Susceptible	Susceptible	Susceptible	Wild type	Wild type	Male	1	Others	1 time	No
272	Central	Resistant	Resistant	Susceptible	Ala90Val	Wild type	Male	1	Farmer	1 time	No
273	Central	Susceptible	Susceptible	Susceptible	Wild type	Wild type	Female	1	Others	1 time	No
274	Central	Susceptible	Susceptible	Susceptible	Wild type	Wild type	Male	1	Farmer	0	No
275	Central	Susceptible	Susceptible	Susceptible	Wild type	Wild type	Female	2	Farmer	0	No
276	Central	Resistant	Susceptible	Susceptible	Ala90Val	Wild type	Male	1	Others	0	No
277	Central	Resistant	Susceptible	Susceptible	Wild type	Wild type	Male	3	Farmer	0	No
278	Central	Susceptible	Susceptible	Susceptible	Wild type	Wild type	Male	1	Others	0	No
279	Central	Susceptible	Susceptible	Susceptible	Wild type	Wild type	Male	3	Farmer	0	No
280	Central	Resistant	Resistant	Susceptible	Asp94Ala	Wild type	Male	2	Farmer	0	No
281	Central	Susceptible	Susceptible	Susceptible	Wild type	Wild type	Female	1	Others	1 time	No
282	Central	Susceptible	Susceptible	Susceptible	Wild type	Wild type	Male	2	Farmer	0	No
283	Central	Susceptible	Susceptible	Susceptible	Wild type	Wild type	Male	1	Farmer	0	No
284	Central	Susceptible	Susceptible	Susceptible	Wild type	Wild type	Male	1	Others	0	No
285	Central	Resistant	Susceptible	Susceptible	Wild type	Wild type	Male	1	Farmer	more than 1 time	Yes
286	Central	Susceptible	Susceptible	Susceptible	Wild type	Wild type	Male	2	Farmer	1 time	No
287	Central	Resistant	Susceptible	Susceptible	Wild type	Wild type	Female	1	Farmer	more than 1 time	No
288	Central	Resistant	Resistant	Susceptible	Asp94Gly	Wild type	Male	1	Farmer	more than 1 time	No
289	Central	Resistant	Susceptible	Susceptible	Wild type	Wild type	Female	2	Farmer	more than 1 time	No
290	Central	Susceptible	Susceptible	Susceptible	Wild type	Wild type	Female	2	Farmer	0	No
291	Central	Susceptible	Susceptible	Susceptible	Not available	Not available	Male	1	Others	1 time	No
292	Central	Susceptible	Susceptible	Susceptible	Wild type	Wild type	Female	1	Farmer	0	No
293	Central	Susceptible	Susceptible	Susceptible	Wild type	Wild type	Female	2	Others	0	No
294	Central	Resistant	Susceptible	Susceptible	Asp94Gly	Wild type	Female	1	Farmer	more than 1 time	Yes
295	Central	Susceptible	Susceptible	Susceptible	Wild type	G551R	Male	1	Others	1 time	No
296	Central	Resistant	Susceptible	Susceptible	Not available	Not available	Male	3	Farmer	0	No
297	Central	Susceptible	Susceptible	Susceptible	Wild type	Wild type	Male	1	Others	1 time	No
298	Central	Susceptible	Susceptible	Susceptible	Wild type	Wild type	Male	1	Others	more than 1 time	No
299	Central	Susceptible	Susceptible	Susceptible	Wild type	Wild type	Male	1	Others	more than 1 time	No
300	Central	Resistant	Susceptible	Susceptible	Wild type	Wild type	Female	1	Farmer	1 time	No
301	Central	Susceptible	Susceptible	Susceptible	Wild type	Wild type	Male	1	Others	0	No
302	Central	Resistant	Resistant	Susceptible	Ala90Val	Wild type	Female	1	Others	Unknown	No
303	Central	Susceptible	Susceptible	Susceptible	Wild type	Wild type	Female	1	Farmer	0	No
304	Central	Susceptible	Susceptible	Susceptible	Wild type	Wild type	Female	1	Farmer	0	No
305	Central	Susceptible	Susceptible	Susceptible	Wild type	Wild type	Female	1	Others	0	No
306	Central	Susceptible	Susceptible	Susceptible	Not available	Not available	Male	1	Farmer	0	No
307	Central	Susceptible	Susceptible	Susceptible	Wild type	Wild type	Female	2	Others	1 time	No
308	Central	Susceptible	Susceptible	Susceptible	Wild type	Wild type	Female	1	Farmer	0	No
309	Central	Susceptible	Susceptible	Susceptible	Wild type	Wild type	Female	1	Farmer	0	No
310	Central	Susceptible	Susceptible	Susceptible	Wild type	Wild type	Female	3	Farmer	1 time	No
311	Central	Resistant	Resistant	Resistant	Asp94Asn	Wild type	Female	3	Farmer	0	No
312	Central	Susceptible	Susceptible	Susceptible	Wild type	Wild type	Male	1	Farmer	0	No
313	Central	Resistant	Resistant	Resistant	Wild type	Wild type	Female	3	Farmer	0	No
314	Central	Resistant	Susceptible	Susceptible	Wild type	Wild type	Female	2	Farmer	0	No
315	Central	Resistant	Resistant	Resistant	Asp94Asn	Wild type	Female	3	Farmer	1 time	No
316	Central	Resistant	Resistant	Resistant	Asp94Gly	Wild type	Female	1	Others	0	No
317	Central	Susceptible	Susceptible	Susceptible	Wild type	Wild type	Female	1	Farmer	1 time	No
318	Central	Susceptible	Susceptible	Susceptible	Wild type	Wild type	Female	3	Farmer	more than 1 time	No
319	Central	Susceptible	Susceptible	Susceptible	Wild type	Wild type	Female	1	Farmer	0	No

## Sheet: 2013 database
ID	Region	Ofloxacin categorical results	Moxifloxacin categorical results (0.5μg/mL)	Moxifloxacin categorical results (2.0μg/mL)	Ofloxacin MIC results (μg/mL)	Moxifloxacin MIC results(μg/m)	Whole genome sequencing results	Sex	Age_group	Occupation	Number of previous anti-tuberculosis treatment	Previous fluoroquinolone usage for anti-tuberculosis treatment
1	West	Susceptible	Susceptible	Susceptible	0.5	0.12	Wild type	Male	2	Others	1 time	No
2	West	Susceptible	Susceptible	Susceptible	0.5	0.12	Wild type	Male	1	Others	1 time	No
3	West	Susceptible	Susceptible	Susceptible	0.5	0.25	Wild type	Male	1	Others	1 time	No
4	West	Susceptible	Susceptible	Susceptible	1	0.5	Wild type	Female	1	Others	0	No
5	West	Resistant	Resistant	Susceptible	8	2	Not availabe	Male	3	Farmer	0	No
6	West	Resistant	Resistant	Susceptible	8	2	gyrA_p.Ala90Val	Female	3	Farmer	0	No
7	West	Resistant	Resistant	Resistant	16	4	gyrA_p.Asp94Tyr	Male	3	Farmer	0	No
8	West	Resistant	Resistant	Resistant	16	8	gyrA_p.Asp94Tyr	Female	2	Farmer	0	No
9	West	Resistant	Resistant	Susceptible	8	2	gyrA_p.Asp94Tyr	Female	3	Farmer	0	No
10	West	Resistant	Resistant	Susceptible	8	2	gyrA_p.Asp94Tyr	Male	3	Farmer	1 time	No
11	West	Resistant	Resistant	Susceptible	8	2	gyrA_p.Asp94Tyr	Male	3	Farmer	0	No
12	West	Resistant	Resistant	Susceptible	8	2	gyrA_p.Asp94Tyr	Female	3	Farmer	1 time	No
13	West	Resistant	Resistant	Susceptible	8	1	gyrA_p.Asp94Tyr	Male	2	Farmer	1 time	No
14	West	Resistant	Resistant	Susceptible	4	2	gyrA_p.Asp94Tyr	Female	3	Farmer	1 time	No
15	West	Resistant	Resistant	Susceptible	8	2	gyrA_p.Asp94Tyr	Male	3	Farmer	0	No
16	West	Resistant	Resistant	Susceptible	8	2	gyrA_p.Asp94Tyr	Female	3	Farmer	1 time	No
17	West	Resistant	Resistant	Resistant	16	8	gyrA_p.Asp94Tyr	Male	1	Others	0	No
18	West	Resistant	Resistant	Susceptible	8	1	gyrA_p.Asp94Tyr	Male	3	Farmer	0	No
19	West	Resistant	Susceptible	Susceptible	4	0.5	Not availabe	Male	2	Farmer	0	No
20	West	Susceptible	Resistant	Susceptible	2	1	Not availabe	Male	2	Farmer	0	No
21	West	Resistant	Resistant	Resistant	4	>8.0	Not availabe	Female	2	Farmer	0	No
22	West	Resistant	Resistant	Resistant	32	8	Not availabe	Male	2	Farmer	0	No
23	West	Susceptible	Susceptible	Susceptible	1	0.25	Wild type	Female	2	Farmer	0	No
24	West	Susceptible	Susceptible	Susceptible	0.5	0.25	Wild type	Male	2	Farmer	0	No
25	West	Resistant	Resistant	Resistant	8	4	gyrA_p.Asp94His	Male	1	Others	0	No
26	West	Resistant	Resistant	Resistant	16	8	gyrA_p.Asp94His	Male	2	Farmer	0	No
27	Central	Susceptible	Susceptible	Susceptible	0.5	0.06	Wild type	Male	1	Farmer	0	No
28	Central	Resistant	Resistant	Susceptible	4	1	gyrA_p.Ala90Val	Male	3	Farmer	0	No
29	Central	Susceptible	Susceptible	Susceptible	0.5	0.25	Wild type	Male	1	Others	0	No
30	Central	Susceptible	Susceptible	Susceptible	0.5	0.25	Wild type	Female	3	Others	0	No
31	Central	Susceptible	Susceptible	Susceptible	1	0.25	Wild type	Male	1	Farmer	0	No
32	Central	Susceptible	Susceptible	Susceptible	0.5	0.25	Wild type	Male	2	Farmer	0	No
33	Central	Susceptible	Susceptible	Susceptible	0.5	0.25	Wild type	Male	3	Farmer	0	No
34	Central	Susceptible	Susceptible	Susceptible	0.5	0.25	Wild type	Male	3	Others	0	No
35	Central	Susceptible	Susceptible	Susceptible	0.5	0.25	Wild type	Male	2	Others	0	No
36	Central	Susceptible	Susceptible	Susceptible	0.5	0.25	Wild type	Female	2	Farmer	0	No
37	Central	Susceptible	Susceptible	Susceptible	0.5	0.25	Wild type	Male	2	Farmer	0	No
38	Central	Susceptible	Susceptible	Susceptible	0.5	0.25	Wild type	Male	1	Others	0	No
39	Central	Susceptible	Susceptible	Susceptible	0.5	0.25	Wild type	Male	1	Others	0	No
40	Central	Susceptible	Susceptible	Susceptible	0.5	0.25	Wild type	Female	1	Others	0	No
41	Central	Susceptible	Susceptible	Susceptible	0.5	0.12	Wild type	Male	2	Farmer	0	No
42	Central	Resistant	Resistant	Susceptible	4	2	Wild type	Male	2	Farmer	1 time	No
43	Central	Susceptible	Susceptible	Susceptible	0.5	0.5	Wild type	Male	1	Others	0	No
44	Central	Resistant	Resistant	Resistant	16	8	gyrA_p.Asp94Ala, gyrB_p.Asn499Thr	Female	3	Farmer	0	No
45	West	Susceptible	Susceptible	Susceptible	1	0.25	Wild type	Male	3	Others	more than 1 time	No
46	West	Susceptible	Susceptible	Susceptible	0.5	0.25	Wild type	Male	1	Others	0	No
47	West	Resistant	Resistant	Resistant	16	8	gyrA_p.Asp94Asn	Male	3	Others	0	No
48	West	Susceptible	Susceptible	Susceptible	0.5	0.12	Wild type	Female	2	Farmer	0	No
49	West	Resistant	Resistant	Resistant	16	4	gyrA_p.Asp94Gly	Female	2	Others	more than 1 time	No
50	West	Resistant	Resistant	Resistant	32	8	Not availabe	Male	2	Others	0	No
51	West	Susceptible	Susceptible	Susceptible	0.5	0.25	Wild type	Male	2	Farmer	1 time	No
52	West	Resistant	Resistant	Resistant	16	8	gyrA_p.Asp89Asn	Female	2	Others	more than 1 time	No
53	West	Susceptible	Susceptible	Susceptible	1	0.25	Wild type	Male	1	Others	more than 1 time	No
54	West	Resistant	Resistant	Resistant	16	8	gyrA_p.Asp94Gly	Female	3	Others	0	No
55	West	Susceptible	Susceptible	Susceptible	0.5	0.25	Wild type	Male	3	Others	1 time	No
56	West	Resistant	Resistant	Susceptible	32	2	gyrA_p.Asp94Ala	Female	2	Others	1 time	No
57	West	Susceptible	Susceptible	Susceptible	1	0.5	Wild type	Male	2	Others	1 time	No
58	West	Resistant	Resistant	Resistant	16	4	gyrA_p.Asp94Gly	Male	2	Farmer	0	No
59	West	Resistant	Resistant	Susceptible	32	2	Not availabe	Male	2	Others	1 time	No
60	West	Susceptible	Susceptible	Susceptible	1	0.25	Wild type	Male	1	Others	1 time	No
61	Central	Susceptible	Susceptible	Susceptible	1	0.25	Wild type	Female	1	Farmer	0	No
62	Central	Susceptible	Susceptible	Susceptible	1	0.25	Wild type	Male	2	Farmer	0	No
63	Central	Susceptible	Susceptible	Susceptible	0.5	0.25	Wild type	Male	3	Farmer	0	No
64	Central	Susceptible	Susceptible	Susceptible	0.5	0.25	Wild type	Female	3	Others	0	No
65	Central	Susceptible	Susceptible	Susceptible	1	0.25	Wild type	Male	1	Farmer	0	No
66	Central	Susceptible	Susceptible	Susceptible	0.5	0.25	Wild type	Male	2	Farmer	0	No
67	Central	Susceptible	Susceptible	Susceptible	1	0.25	Not availabe	Female	3	Farmer	0	No
68	Central	Susceptible	Susceptible	Susceptible	0.5	0.12	Not availabe	Male	2	Farmer	0	No
69	Central	Susceptible	Susceptible	Susceptible	0.5	0.25	Wild type	Male	3	Farmer	0	No
70	Central	Susceptible	Susceptible	Susceptible	0.5	0.12	Wild type	Male	1	Farmer	0	No
71	Central	Susceptible	Susceptible	Susceptible	0.5	0.25	Wild type	Female	3	Others	0	No
72	Central	Susceptible	Susceptible	Susceptible	1	0.25	Wild type	Female	3	Others	0	No
73	Central	Resistant	Resistant	Resistant	16	4	gyrA_p.Asp94Gly	Male	1	Others	1 time	No
74	Central	Susceptible	Susceptible	Susceptible	1	0.25	Wild type	Male	2	Farmer	1 time	No
75	Central	Susceptible	Susceptible	Susceptible	0.5	0.25	Wild type	Male	1	Others	0	No
76	Central	Susceptible	Susceptible	Susceptible	1	0.25	Wild type	Male	3	Farmer	0	No
77	Central	Susceptible	Susceptible	Susceptible	1	0.25	Wild type	Male	2	Others	0	No
78	Central	Susceptible	Susceptible	Susceptible	0.5	0.25	Wild type	Female	1	Others	0	No
79	Central	Susceptible	Susceptible	Susceptible	0.5	0.25	Wild type	Male	3	Others	more than 1 time	Yes
80	Central	Susceptible	Susceptible	Susceptible	0.25	0.06	Wild type	Male	2	Farmer	1 time	No
81	Central	Susceptible	Susceptible	Susceptible	0.25	0.06	Wild type	Male	2	Farmer	more than 1 time	No
82	Central	Susceptible	Susceptible	Susceptible	0.25	0.06	Wild type	Male	1	Farmer	more than 1 time	Yes
83	Central	Susceptible	Susceptible	Susceptible	0.5	0.12	Wild type	Male	1	Others	0	No
84	Central	Susceptible	Susceptible	Susceptible	0.25	0.06	Wild type	Female	2	Others	0	No
85	Central	Resistant	Susceptible	Susceptible	4	0.5	Asp94Gly, gyrB_p.Thr500Asn	Male	2	Farmer	more than 1 time	Yes
86	Central	Susceptible	Susceptible	Susceptible	0.5	0.12	Wild type	Male	2	Farmer	0	No
87	Central	Resistant	Resistant	Resistant	16	8	Not availabe	Male	1	Farmer	0	No
88	Central	Resistant	Resistant	Resistant	32	8	Wild type	Female	1	Farmer	0	No
89	Central	Resistant	Susceptible	Susceptible	4	0.5	gyrA_p.Ala90Val	Female	2	Farmer	1 time	No
90	Central	Susceptible	Susceptible	Susceptible	0.25	0.06	Wild type	Female	3	Others	0	No
91	Central	Susceptible	Susceptible	Susceptible	0.25	0.06	Wild type	Male	3	Farmer	more than 1 time	No
92	Central	Susceptible	Susceptible	Susceptible	0.25	0.06	Wild type	Male	2	Others	0	No
93	Central	Resistant	Resistant	Susceptible	8	1	gyrA_p.Asp94Tyr	Male	2	Farmer	1 time	Yes
94	Central	Resistant	Resistant	Susceptible	4	1	Wild type	Female	1	Others	0	No
95	Central	Susceptible	Susceptible	Susceptible	0.5	0.25	gyrA_p.Ala90Val	Male	2	Farmer	0	No
96	Central	Susceptible	Susceptible	Susceptible	1	0.5	Wild type	Male	2	Farmer	more than 1 time	No
97	West	Resistant	Resistant	Resistant	16	4	gyrA_p.Asp94Gly	Female	2	Others	1 time	Yes
98	West	Susceptible	Susceptible	Susceptible	0.5	0.25	Wild type	Male	2	Others	1 time	No
99	West	Resistant	Susceptible	Susceptible	4	0.25	Wild type	Male	2	Others	0	No
100	West	Susceptible	Susceptible	Susceptible	0.5	0.12	Wild type	Male	3	Others	0	No
101	West	Susceptible	Resistant	Susceptible	2	1	Wild type	Female	1	Others	0	No
102	West	Susceptible	Susceptible	Susceptible	0.5	0.25	Wild type	Male	1	Others	0	No
103	West	Resistant	Resistant	Resistant	32	4	Not availabe	Male	3	Others	0	No
104	West	Resistant	Resistant	Susceptible	4	1	Not availabe	Male	2	Others	more than 1 time	No
105	West	Susceptible	Susceptible	Susceptible	0.5	0.5	Not availabe	Male	2	Farmer	1 time	No
106	West	Susceptible	Susceptible	Susceptible	1	0.5	Wild type	Male	3	Farmer	more than 1 time	No
107	West	Resistant	Resistant	Resistant	8	4	gyrA_p.Asp94Tyr	Male	3	Farmer	more than 1 time	No
108	West	Susceptible	Susceptible	Susceptible	0.5	0.12	Not availabe	Male	2	Farmer	1 time	No
109	West	Susceptible	Susceptible	Susceptible	0.5	0.25	Wild type	Male	1	Farmer	1 time	No
110	West	Resistant	Resistant	Resistant	8	8	gyrA_p.Ser91Pro	Male	1	Others	0	No
111	West	Resistant	Resistant	Resistant	16	4	gyrA_p.Asp94Gly	Female	1	Others	0	No
112	West	Resistant	Resistant	Susceptible	8	2	gyrA_p.Ala90Val	Female	1	Farmer	0	No
113	West	Susceptible	Susceptible	Susceptible	0.5	0.25	Wild type	Male	2	Others	1 time	No
114	West	Susceptible	Susceptible	Susceptible	1	0.12	Wild type	Male	2	Farmer	1 time	No
115	West	Susceptible	Susceptible	Susceptible	0.5	0.12	Wild type	Male	1	Farmer	1 time	No
116	West	Resistant	Resistant	Resistant	32	4	Not availabe	Male	2	Farmer	0	No
117	West	Resistant	Resistant	Susceptible	32	2	Not availabe	Male	1	Farmer	0	No
118	West	Resistant	Resistant	Resistant	32	4	Not availabe	Male	3	Farmer	0	No
119	West	Resistant	Resistant	Resistant	32	4	Not availabe	Male	1	Farmer	0	No
120	West	Susceptible	Susceptible	Susceptible	1	0.5	Wild type	Male	3	Farmer	0	No
121	West	Susceptible	Susceptible	Susceptible	1	0.25	Not availabe	Male	1	Others	0	No
122	West	Susceptible	Susceptible	Susceptible	1	0.25	Wild type	Male	2	Others	1 time	No
123	West	Susceptible	Susceptible	Susceptible	1	0.5	Wild type	Male	2	Others	0	No
124	West	Resistant	Resistant	Susceptible	8	2	Wild type	Male	2	Others	1 time	No
125	West	Resistant	Resistant	Resistant	32	8	Not availabe	Male	1	Others	0	No
126	West	Resistant	Resistant	Resistant	8	4	gyrA_p.Ala90Val	Male	2	Others	0	No
127	West	Susceptible	Susceptible	Susceptible	1	0.5	Wild type	Male	2	Others	0	No
128	West	Susceptible	Susceptible	Susceptible	1	0.5	Wild type	Male	2	Others	more than 1 time	No
129	West	Resistant	Resistant	Resistant	16	4	gyrA_p.Asp94Gly	Male	1	Others	0	No
130	West	Susceptible	Susceptible	Susceptible	1	0.5	Wild type	Female	1	Farmer	more than 1 time	No
131	Central	Resistant	Resistant	Resistant	32	4	Not availabe	Male	1	Others	0	No
132	Central	Susceptible	Susceptible	Susceptible	0.5	0.12	Wild type	Male	1	Others	0	No
133	Central	Susceptible	Susceptible	Susceptible	0.5	0.25	Wild type	Male	3	Others	1 time	No
134	Central	Resistant	Resistant	Resistant	16	4	gyrA_p.Asp94Gly	Female	1	Others	0	No
135	Central	Resistant	Resistant	Resistant	16	4	Not availabe	Male	2	Others	more than 1 time	No
136	Central	Resistant	Resistant	Resistant	16	8	gyrA_p.Asp94Gly	Male	2	Others	1 time	No
137	Central	Resistant	Resistant	Resistant	16	4	gyrA_p.Asp94Gly	Male	2	Others	1 time	No
138	Central	Resistant	Resistant	Susceptible	8	2	gyrA_p.Asp94Ala	Male	3	Others	1 time	No
139	Central	Resistant	Resistant	Susceptible	16	2	Not availabe	Male	2	Others	1 time	No
140	Central	Susceptible	Susceptible	Susceptible	1	0.25	Wild type	Male	3	Others	0	No
141	Central	Resistant	Resistant	Susceptible	8	2	gyrA_p.Ala90Val	Male	2	Others	more than 1 time	No
142	Central	Resistant	Resistant	Susceptible	8	1	Not availabe	Male	1	Others	0	No
143	Central	Resistant	Resistant	Susceptible	8	2	gyrA_p.Ala90Val	Male	1	Farmer	1 time	No
144	Central	Susceptible	Susceptible	Susceptible	1	0.5	Not availabe	Male	3	Farmer	more than 1 time	No
145	Central	Resistant	Resistant	Resistant	32	4	Not availabe	Male	2	Farmer	1 time	No
146	Central	Resistant	Resistant	Susceptible	16	1	Not availabe	Male	3	Farmer	more than 1 time	No
147	Central	Susceptible	Susceptible	Susceptible	1	0.5	Not availabe	Male	3	Farmer	1 time	No
148	Central	Susceptible	Susceptible	Susceptible	1	0.25	Not availabe	Female	2	Farmer	0	No
149	West	Resistant	Resistant	Resistant	16	4	gyrA_p.Asp94Gly	Male	1	Others	more than 1 time	No
150	West	Susceptible	Susceptible	Susceptible	1	0.25	Wild type	Male	2	Farmer	more than 1 time	No
151	West	Resistant	Resistant	Resistant	8	4	gyrA_p.Ala90Val/Ser91Pro	Female	1	Others	1 time	No
152	West	Susceptible	Susceptible	Susceptible	1	0.5	Wild type	Male	1	Others	0	No
153	West	Susceptible	Susceptible	Susceptible	0.5	0.12	Wild type	Male	1	Farmer	0	No
154	West	Resistant	Resistant	Resistant	32	8	Not availabe	Male	2	Others	0	No
155	West	Susceptible	Susceptible	Susceptible	1	0.25	Wild type	Male	3	Farmer	0	No
156	West	Resistant	Resistant	Resistant	16	4	gyrA_p.Asp94Gly	Male	2	Others	0	No
157	West	Susceptible	Susceptible	Susceptible	1	0.5	Wild type	Male	1	Farmer	0	No
158	Central	Resistant	Resistant	Susceptible	8	2	Wild type	Male	3	Farmer	1 time	No
159	Central	Susceptible	Susceptible	Susceptible	1	0.5	Not availabe	Male	1	Farmer	0	No
160	Central	Susceptible	Susceptible	Susceptible	1	0.5	Not availabe	Male	2	Farmer	0	No
161	Central	Susceptible	Susceptible	Susceptible	1	0.5	Wild type	Male	2	Farmer	1 time	No
162	Central	Susceptible	Susceptible	Susceptible	1	0.25	Wild type	Female	1	Farmer	0	No
163	Central	Resistant	Resistant	Resistant	16	8	gyrA_p.Asp94Gly, gyrA_p.Ser91Pro	Female	3	Farmer	1 time	No
164	Central	Susceptible	Susceptible	Susceptible	0.5	0.25	Wild type	Male	1	Farmer	0	No
165	Central	Resistant	Resistant	Susceptible	8	2	gyrA_p.Ala90Val	Male	3	Farmer	0	No
166	West	Susceptible	Susceptible	Susceptible	1	0.25	Wild type	Male	2	Others	1 time	No
167	West	Resistant	Resistant	Resistant	16	8	gyrA_p.Asp94Gly	Male	3	Farmer	more than 1 time	Yes
168	West	Susceptible	Susceptible	Susceptible	1	0.5	Not availabe	Female	2	Farmer	1 time	No
169	West	Resistant	Resistant	Susceptible	8	2	gyrA_p.Ala90Val	Male	1	Others	0	No
170	West	Resistant	Resistant	Susceptible	8	2	gyrA_p.Asp94Ala	Male	1	Farmer	1 time	No
171	West	Resistant	Resistant	Susceptible	4	1	Wild type	Female	2	Farmer	0	No
172	West	Susceptible	Susceptible	Susceptible	0.5	0.25	Wild type	Male	1	Farmer	0	No
173	West	Susceptible	Susceptible	Susceptible	0.5	0.12	Wild type	Male	1	Farmer	1 time	No
174	West	Susceptible	Susceptible	Susceptible	0.5	0.5	Wild type	Female	1	Farmer	0	No
175	West	Susceptible	Susceptible	Susceptible	0.5	0.12	Wild type	Female	1	Farmer	0	No
176	Central	Susceptible	Susceptible	Susceptible	1	0.5	Wild type	Male	1	Farmer	1 time	No
177	Central	Susceptible	Susceptible	Susceptible	1	0.5	Not availabe	Male	1	Farmer	0	No
178	Central	Susceptible	Susceptible	Susceptible	0.5	0.25	Wild type	Female	1	Farmer	more than 1 time	No
179	Central	Susceptible	Susceptible	Susceptible	0.5	0.25	Not availabe	Male	3	Farmer	1 time	No
180	Central	Susceptible	Susceptible	Susceptible	0.5	0.25	Wild type	Female	2	Farmer	more than 1 time	No
181	Central	Susceptible	Susceptible	Susceptible	0.5	0.5	Wild type	Male	2	Farmer	0	No
182	Central	Susceptible	Susceptible	Susceptible	1	0.25	Wild type	Male	1	Others	1 time	No
183	Central	Susceptible	Susceptible	Susceptible	0.5	0.12	Not availabe	Male	2	Farmer	1 time	No
184	Central	Resistant	Resistant	Resistant	32	4	Not availabe	Male	1	Farmer	0	No
185	Central	Susceptible	Susceptible	Susceptible	1	0.5	Wild type	Male	1	Others	1 time	No
186	Central	Susceptible	Susceptible	Susceptible	1	0.5	Wild type	Male	3	Others	1 time	No
187	Central	Resistant	Resistant	Resistant	32	8	Not availabe	Male	3	Farmer	0	No
188	Central	Resistant	Resistant	Resistant	32	8	Not availabe	Female	3	Farmer	1 time	No
189	Central	Susceptible	Susceptible	Susceptible	0.5	0.12	Wild type	Male	1	Others	1 time	No
190	Central	Susceptible	Susceptible	Susceptible	0.5	0.12	Wild type	Male	2	Farmer	1 time	No
191	Central	Susceptible	Susceptible	Susceptible	0.5	0.25	Wild type	Male	2	Farmer	1 time	No
192	Central	Susceptible	Susceptible	Susceptible	0.5	0.25	Wild type	Male	3	Others	more than 1 time	No
193	Central	Susceptible	Susceptible	Susceptible	0.5	0.25	Wild type	Male	2	Farmer	more than 1 time	No
194	Central	Resistant	Resistant	Susceptible	8	1	gyrA_p.Ala90Val	Male	3	Farmer	more than 1 time	No
195	Central	Resistant	Resistant	Resistant	16	8	gyrA_p.Asp94Gly	Male	3	Farmer	0	No
196	Central	Resistant	Resistant	Resistant	8	8	gyrB_p.Thr500Asn, gyrA_p.Ala90Val	Female	2	Others	0	No
197	Central	Susceptible	Susceptible	Susceptible	1	0.5	Wild type	Male	2	Farmer	0	No
198	Central	Resistant	Resistant	Susceptible	8	2	gyrA_p.Ala90Val	Male	2	Others	0	No
199	Central	Resistant	Resistant	Resistant	16	4	gyrA_p.Asp94Gly	Male	2	Farmer	1 time	No
200	Central	Resistant	Resistant	Resistant	16	4	gyrA_p.Asp94Gly	Male	2	Farmer	0	No
201	Central	Susceptible	Resistant	Susceptible	2	1	Wild type	Female	2	Farmer	1 time	No
202	Central	Susceptible	Susceptible	Susceptible	1	0.5	Wild type	Male	2	Farmer	0	No
203	Central	Susceptible	Susceptible	Susceptible	1	0.5	Not availabe	Male	2	Farmer	0	No
204	Central	Resistant	Resistant	Susceptible	8	2	gyrA_p.Asp94Ala	Female	2	Farmer	more than 1 time	No
205	Central	Resistant	Resistant	Susceptible	4	2	gyrA_p.Ala90Val	Male	2	Farmer	1 time	No
206	Central	Resistant	Resistant	Resistant	16	8	gyrA_p.Ala90Val	Male	2	Farmer	1 time	No
207	Central	Resistant	Resistant	Resistant	16	4	gyrA_p.Ala90Val	Male	2	Farmer	1 time	No
208	Central	Susceptible	Susceptible	Susceptible	1	0.25	Wild type	Female	1	Others	1 time	No
209	Central	Susceptible	Resistant	Susceptible	1	1	Wild type	Male	1	Others	1 time	No
210	Central	Susceptible	Susceptible	Susceptible	1	0.25	Wild type	Male	1	Farmer	more than 1 time	No
211	Central	Susceptible	Susceptible	Susceptible	0.5	0.25	Wild type	Male	2	Farmer	0	No
212	Central	Susceptible	Susceptible	Susceptible	0.5	0.25	Wild type	Female	2	Farmer	0	No
213	Central	Resistant	Susceptible	Susceptible	8	0.5	Not availabe	Male	1	Farmer	0	No
214	Central	Resistant	Resistant	Resistant	16	4	gyrA_p.Asp94Gly	Female	2	Others	1 time	No
215	Central	Susceptible	Susceptible	Susceptible	1	0.25	Not availabe	Male	3	Others	0	No
216	Central	Susceptible	Resistant	Susceptible	2	2	Not availabe	Male	2	Farmer	0	No
217	Central	Susceptible	Susceptible	Susceptible	0.5	0.25	Wild type	Female	2	Farmer	0	No
218	Central	Susceptible	Susceptible	Susceptible	0.5	0.25	Not availabe	Female	2	Farmer	0	No
219	Central	Susceptible	Susceptible	Susceptible	0.5	0.25	Not availabe	Male	3	Farmer	0	No
220	Central	Susceptible	Susceptible	Susceptible	2	0.25	Wild type	Male	2	Others	1 time	No
221	Central	Susceptible	Susceptible	Susceptible	1	0.5	Wild type	Male	3	Farmer	0	No
222	Central	Susceptible	Susceptible	Susceptible	1	0.25	Wild type	Male	1	Farmer	0	No
223	Central	Resistant	Resistant	Susceptible	4	2	gyrA_p.Ala90Val	Male	1	Farmer	more than 1 time	No
224	Central	Susceptible	Susceptible	Susceptible	1	0.5	Wild type	Male	2	Farmer	1 time	No
225	Central	Susceptible	Susceptible	Susceptible	1	0.25	Not availabe	Male	1	Farmer	1 time	No
226	Central	Susceptible	Susceptible	Susceptible	0.5	0.25	Wild type	Male	2	Farmer	0	No
227	Central	Susceptible	Susceptible	Susceptible	1	0.25	Wild type	Male	3	Farmer	1 time	No
228	Central	Susceptible	Susceptible	Susceptible	0.5	0.25	Wild type	Male	3	Farmer	1 time	No
229	Central	Resistant	Susceptible	Susceptible	4	0.5	gyrB_p.Asp461Asn	Male	3	Others	1 time	No
230	Central	Susceptible	Susceptible	Susceptible	0.5	0.25	Wild type	Female	2	Farmer	0	No
231	Central	Resistant	Resistant	Susceptible	4	1	gyrA_p.Ala90Val	Male	2	Farmer	more than 1 time	No
232	Central	Susceptible	Susceptible	Susceptible	1	0.5	Wild type	Male	1	Farmer	0	No
233	West	Susceptible	Susceptible	Susceptible	0.5	0.25	Wild type	Male	1	Farmer	more than 1 time	No
234	West	Resistant	Resistant	Resistant	16	8	gyrA_p.Asp94Asn	Male	2	Farmer	more than 1 time	No
235	West	Susceptible	Susceptible	Susceptible	0.5	0.25	Wild type	Male	1	Farmer	1 time	No
236	West	Susceptible	Susceptible	Susceptible	1	0.25	Wild type	Male	1	Farmer	0	No
237	West	Resistant	Resistant	Susceptible	8	2	gyrB_p.Asp461Asn	Male	2	Farmer	1 time	No
238	East	Susceptible	Susceptible	Susceptible	1	0.25	Wild type	Male	2	Farmer	1 time	No
239	East	Resistant	Resistant	Susceptible	8	1	Not availabe	Male	2	Farmer	more than 1 time	No
240	East	Resistant	Resistant	Susceptible	8	2	Not availabe	Male	3	Farmer	0	No
241	East	Susceptible	Susceptible	Susceptible	0.5	0.12	Wild type	Female	3	Farmer	0	No
242	East	Susceptible	Susceptible	Susceptible	0.5	0.25	Not availabe	Male	2	Farmer	1 time	No
243	East	Resistant	Resistant	Resistant	16	8	Not availabe	Male	3	Others	1 time	No
244	East	Resistant	Resistant	Resistant	32	8	gyrA_p.Asp94Gly	Female	1	Others	1 time	No
245	East	Susceptible	Resistant	Susceptible	2	2	Not availabe	Female	1	Others	0	No
246	East	Susceptible	Susceptible	Susceptible	1	0.5	Wild type	Female	1	Farmer	1 time	No
247	East	Susceptible	Susceptible	Susceptible	1	0.25	Wild type	Male	1	Farmer	0	No
248	East	Susceptible	Susceptible	Susceptible	1	0.25	Wild type	Male	2	Farmer	1 time	No
249	East	Susceptible	Susceptible	Susceptible	1	0.5	Wild type	Male	1	Others	0	No
250	East	Susceptible	Susceptible	Susceptible	2	0.5	Wild type	Male	1	Others	0	No
251	East	Resistant	Resistant	Resistant	16	4	gyrA_p.Asp94Gly	Female	2	Farmer	1 time	No
252	East	Susceptible	Susceptible	Susceptible	1	0.5	Wild type	Female	1	Others	1 time	No
253	East	Susceptible	Susceptible	Susceptible	0.5	0.25	Not availabe	Female	3	Farmer	0	No
254	East	Susceptible	Susceptible	Susceptible	0.5	0.12	Not availabe	Male	3	Farmer	1 time	No
255	East	Susceptible	Susceptible	Susceptible	1	0.25	Not availabe	Male	1	Others	0	No
256	East	Susceptible	Resistant	Susceptible	2	1	gyrB_p.Arg446Cys	Male	2	Farmer	more than 1 time	No
257	East	Susceptible	Susceptible	Susceptible	1	0.25	Not availabe	Male	2	Farmer	1 time	No
258	East	Susceptible	Susceptible	Susceptible	0.5	0.25	Not availabe	Male	1	Others	0	No
259	East	Resistant	Susceptible	Susceptible	4	0.5	Not availabe	Male	1	Others	0	No
260	East	Susceptible	Susceptible	Susceptible	1	0.25	Not availabe	Female	2	Farmer	1 time	No
261	East	Susceptible	Susceptible	Susceptible	0.5	0.12	Not availabe	Male	1	Others	1 time	No
262	East	Susceptible	Susceptible	Susceptible	1	0.5	Not availabe	Female	1	Others	1 time	No
263	East	Resistant	Resistant	Susceptible	8	2	Not availabe	Male	3	Farmer	1 time	No
264	East	Resistant	Resistant	Resistant	16	4	Not availabe	Male	3	Farmer	1 time	No
265	East	Susceptible	Susceptible	Susceptible	0.5	0.25	Not availabe	Female	2	Farmer	0	No
266	East	Susceptible	Susceptible	Susceptible	1	0.5	Wild type	Male	3	Farmer	0	No
267	East	Resistant	Resistant	Resistant	8	4	gyrA_p.Ala90Val	Male	1	Others	0	No
268	East	Susceptible	Susceptible	Susceptible	2	0.5	gyrA_p.Ala74Ser	Male	2	Others	0	No
269	East	Resistant	Resistant	Resistant	8	4	gyrB_p.Thr500Asn	Male	3	Farmer	0	No
270	East	Resistant	Resistant	Susceptible	4	1	gyrA_p.Asp94Ala	Male	3	Others	1 time	No
271	East	Susceptible	Resistant	Susceptible	2	1	Wild type	Female	1	Others	1 time	No
272	East	Resistant	Resistant	Susceptible	4	1	Wild type	Female	1	Farmer	0	No
273	East	Susceptible	Susceptible	Susceptible	1	0.25	Not availabe	Female	2	Farmer	0	No
274	East	Susceptible	Susceptible	Susceptible	1	0.25	Not availabe	Male	2	Farmer	0	No
275	East	Susceptible	Susceptible	Susceptible	0.5	0.25	Wild type	Female	1	Others	0	No
276	East	Resistant	Resistant	Resistant	16	4	gyrA_p.Asp94Tyr	Male	3	Others	1 time	No
277	East	Susceptible	Susceptible	Susceptible	1	0.25	Wild type	Female	1	Others	0	No
278	East	Susceptible	Susceptible	Susceptible	0.5	0.25	Wild type	Male	1	Farmer	0	No
279	East	Resistant	Resistant	Resistant	16	8	gyrA_p.Asp94Ala	Female	1	Others	1 time	No
280	East	Resistant	Resistant	Resistant	8	4	Wild type	Male	2	Farmer	1 time	No
281	East	Susceptible	Susceptible	Susceptible	1	0.25	Wild type	Male	2	Others	0	No
282	East	Resistant	Resistant	Susceptible	8	2	gyrA_p.Ala90Val	Male	3	Farmer	0	No
283	East	Susceptible	Susceptible	Susceptible	1	0.25	Wild type	Male	1	Others	0	No
284	East	Resistant	Resistant	Resistant	16	8	gyrA_p.Asp94Gly	Male	1	Others	0	No
285	East	Resistant	Resistant	Resistant	8	8	Not availabe	Female	1	Farmer	1 time	No
286	East	Susceptible	Susceptible	Susceptible	0.5	0.5	Wild type	Male	1	Farmer	1 time	No
287	East	Resistant	Resistant	Resistant	16	4	gyrA_p.Asp94Tyr	Female	2	Others	1 time	No
288	East	Susceptible	Susceptible	Susceptible	0.5	0.12	Wild type	Female	1	Others	0	No
289	East	Resistant	Resistant	Susceptible	8	1	gyrA_p.Asp461His	Female	3	Others	0	No
290	East	Susceptible	Susceptible	Susceptible	1	0.5	Wild type	Male	1	Others	0	No
291	East	Susceptible	Susceptible	Susceptible	1	0.25	Wild type	Female	2	Others	1 time	Yes
292	East	Susceptible	Susceptible	Susceptible	0.5	0.25	Wild type	Male	1	Farmer	0	No
293	East	Susceptible	Susceptible	Susceptible	1	0.5	Wild type	Female	2	Others	0	No
294	East	Susceptible	Susceptible	Susceptible	1	0.25	Wild type	Male	1	Others	more than 1 time	No
295	East	Susceptible	Susceptible	Susceptible	1	0.5	Wild type	Male	1	Farmer	1 time	No
296	East	Susceptible	Susceptible	Susceptible	0.5	0.12	Wild type	Female	2	Farmer	0	No
297	Central	Susceptible	Susceptible	Susceptible	0.5	0.12	Wild type	Male	2	Farmer	0	No
298	West	Susceptible	Susceptible	Susceptible	0.5	0.25	Wild type	Male	1	Farmer	0	No
299	West	Susceptible	Resistant	Susceptible	2	1	Wild type	Male	3	Others	1 time	No
300	West	Resistant	Resistant	Susceptible	8	2	gyrA_p.Ala90Val	Male	2	Farmer	0	No
301	West	Resistant	Resistant	Susceptible	8	2	gyrA_p.Asp94Ala	Male	2	Farmer	1 time	No
302	West	Resistant	Resistant	Resistant	32	8	Wild type	Male	2	Others	0	No
303	West	Susceptible	Susceptible	Susceptible	1	0.25	Wild type	Male	2	Others	0	No
304	West	Susceptible	Susceptible	Susceptible	1	0.25	Wild type	Male	2	Farmer	0	No
305	West	Resistant	Resistant	Susceptible	8	2	gyrA_p.Ala90Val	Male	1	Others	0	No
306	West	Susceptible	Susceptible	Susceptible	1	0.25	Wild type	Female	1	Others	1 time	No
307	West	Resistant	Resistant	Resistant	32	4	Wild type	Male	2	Farmer	0	No
308	West	Susceptible	Susceptible	Susceptible	1	0.25	Not availabe	Male	1	Farmer	0	No
309	West	Resistant	Resistant	Resistant	32	4	Not availabe	Male	1	Farmer	0	No
310	West	Susceptible	Susceptible	Susceptible	0.5	0.25	Wild type	Male	2	Farmer	1 time	No
311	West	Susceptible	Susceptible	Susceptible	0.5	0.25	Wild type	Male	2	Farmer	0	No
312	West	Resistant	Resistant	Resistant	16	4	gyrB_p.Asp461Asn, gyrA_p.Asp94Gly	Female	1	Farmer	0	No
313	West	Susceptible	Susceptible	Susceptible	0.5	0.25	Wild type	Male	1	Farmer	1 time	No
314	West	Resistant	Resistant	Susceptible	8	2	gyrA_p.Asp94Gly	Male	1	Others	0	No
315	West	Resistant	Resistant	Resistant	16	4	gyrA_p.Asp94Gly	Female	1	Farmer	0	No
316	West	Susceptible	Susceptible	Susceptible	1	0.25	Wild type	Male	2	Farmer	0	No
317	West	Resistant	Resistant	Resistant	16	4	gyrA_p.Asp94Gly, gyrB_p.Asp461Asn	Male	1	Others	0	No
318	West	Susceptible	Susceptible	Susceptible	1	0.25	Wild type	Male	1	Farmer	0	No
319	West	Susceptible	Susceptible	Susceptible	0.5	0.25	Wild type	Male	1	Farmer	0	No
320	West	Susceptible	Susceptible	Susceptible	1	0.25	Wild type	Male	2	Farmer	0	No
321	West	Resistant	Resistant	Resistant	32	8	gyrA_p.Asp94Gly	Male	3	Farmer	0	No
322	West	Resistant	Resistant	Resistant	16	4	gyrA_p.Asp94Tyr	Male	1	Others	1 time	No
323	West	Resistant	Resistant	Resistant	32	8	gyrA_p.Gly88Ala, gyrA_p.Asp94Ala	Male	1	Farmer	0	No
324	West	Resistant	Resistant	Resistant	8	4	Not availabe	Male	3	Farmer	0	No
325	West	Resistant	Resistant	Resistant	8	4	gyrB_p.Asp461Asn	Male	3	Farmer	0	No
326	West	Resistant	Resistant	Resistant	8	4	gyrB_p.Asp461Asn	Male	1	Farmer	0	No
327	West	Resistant	Resistant	Resistant	16	4	gyrA_p.Asp94Gly, gyrB_p.Asp461Asn	Female	1	Farmer	0	No
328	West	Resistant	Resistant	Resistant	32	8	gyrA_p.Asp94Gly, gyrA_p.Gly88Ala	Male	1	Farmer	0	No
329	West	Resistant	Resistant	Resistant	32	8	gyrA_p.Asp94Gly	Male	1	Farmer	0	No
330	West	Susceptible	Susceptible	Susceptible	0.5	0.25	Wild type	Female	3	Farmer	0	No
331	West	Susceptible	Susceptible	Susceptible	2	0.5	Wild type	Male	2	Farmer	0	No
332	West	Susceptible	Susceptible	Susceptible	1	0.25	Wild type	Male	2	Farmer	0	No
333	West	Susceptible	Susceptible	Susceptible	0.5	0.25	Not availabe	Male	3	Farmer	1 time	No
334	West	Susceptible	Susceptible	Susceptible	0.5	0.12	Wild type	Male	2	Farmer	1 time	No
335	West	Susceptible	Susceptible	Susceptible	0.5	0.12	Wild type	Male	2	Farmer	0	No
336	West	Resistant	Resistant	Susceptible	16	2	Not availabe	Male	1	Farmer	0	No
337	West	Resistant	Resistant	Susceptible	8	1	Not availabe	Male	1	Farmer	0	No
338	West	Resistant	Resistant	Resistant	32	8	gyrA_p.Asp94Asn	Female	1	Farmer	0	No
